# Supplementary material for: Molecularly Mixed Composite Membranes for Gas Separation Based on Macrocycles Embedded in a Polyimide
Source: Polymers (Basel). 2024 Feb 7;16(4):460. doi: 10.3390/polym16040460 (PMC10892679; doi:10.3390/polym16040460)
Supplement: Supplementary file 1 [file polymers-16-00460-s001.zip]

Archive with 1 entries (1 files):
- polymers-2822218-supplementary.pdf
